# Supplementary material for: A d10-Cd Cluster Containing Sandwich-Type Arsenotungstate Exhibiting Fluorescent Recognition of Carcinogenic Dye in Methanol
Source: Molecules. 2024 Nov 2;29(21):5193. doi: 10.3390/molecules29215193 (PMC11547473; doi:10.3390/molecules29215193)
Supplement: Supplementary file 1 [file molecules-29-05193-s001.zip]

Archive with 1 entries (1 files):
- molecules-3261569-supplementary.pdf
